# Supplementary material for: Using MaxEnt Model to Predict the Potential Distribution of Three Potentially Invasive Scarab Beetles in China
Source: Insects. 2023 Feb 27;14(3):239. doi: 10.3390/insects14030239 (PMC10054099; doi:10.3390/insects14030239)
Supplement: Supplementary file 1 [file insects-14-00239-s001.zip]

Archive with 3 entries (2 files):
- insects-2199182-supplementary/
- insects-2199182-supplementary/Supplement Table S1.xlsx
- insects-2199182-supplementary/Supplementary Figures S1 and S2.pdf
