# Supplementary material for: Using MaxEnt Model to Predict the Potential Distribution of Three Potentially Invasive Scarab Beetles in China
Source: Insects. 2023 Feb 27;14(3):239. doi: 10.3390/insects14030239 (PMC10054099; doi:10.3390/insects14030239)
Supplement: Supplementary file 1 [file insects-14-00239-s001.zip › insects-2199182-supplementary/Supplement Table S1.xlsx]

## Sheet: Database source
Supplement table 1. Top five species in the database of quarantine or invasive scarab beetles
Species name	Number of countries	Relevant information	Relevant sources of information	Year	Country	Source
Popillia japonica	61	1. Originated in Asia . 2. It has over 300 reported host plants. Such as turfgrass, landscape, nursery crops and Acer spp and so on. 3. Both adults and larvae all have a hazard. Adults damage the foliage, flowers and fruit surfaces of many valuable plant species. The larvae damage the roots of various plants and grasses, which often leads to the destruction of turfgrass.	Potter and Held, 2002 USDA, 2015 Kistner-Thomas, 2019	2017	Algeria	(https://www.ippc.int/en/countries/all/regulatedpests/)
				2019	Oman	(https://www.ippc.int/en/countries/all/regulatedpests/)
				2018	Egypt	(https://www.ippc.int/en/countries/all/regulatedpests/)
				2018	Bahrain	(https://www.ippc.int/en/countries/all/regulatedpests/)
				2016	Poland	(https://www.ippc.int/en/countries/all/regulatedpests/)
				2006	Burundi	(https://www.ippc.int/en/countries/all/regulatedpests/)
				2011	Laos	(https://www.ippc.int/en/countries/all/regulatedpests/)
				2006	Madagascar	(https://www.ippc.int/en/countries/all/regulatedpests/)
				2011	Malaysia	(https://www.ippc.int/en/countries/all/regulatedpests/)
				2016	Cyprus	(https://www.ippc.int/en/countries/all/regulatedpests/)(https://www.ippc.int/en/countries/cyprus/reportingobligation/2016/12/list-of-regulated-pests-9/)
				2016	Sudan	(https://www.ippc.int/en/countries/all/regulatedpests/)
				2018	New Zealand	(https://www.ippc.int/en/countries/new-zealand/reportingobligation/2012/12/new-zealands-list-of-regulated-pests/)(https://www.mpi.govt.nz/dmsdocument/5584-Invasive-Ants-You-can-help-protect-New-Zealand-from-exotic-invasive-ants、https://www.mpi.govt.nz/biosecurity/pests-and-diseases-we-want-to-keep-out-of-new-zealand/alphabetical-list-of-priority-pests-and-diseases/)(https://pierpestregister.mpi.g…
				2015	Indonesia	(https://www.ippc.int/en/countries/all/regulatedpests/)
				2012	Bulgaria	(https://www.ippc.int/en/countries/bulgaria/reportingobligation/2012/12/council-directive-200029ec/)(https://www.ippc.int/en/countries/all/regulatedpests/)
				2018	Ecuador	(https://www.ippc.int/zh/countries/ecuador/reportingobligation/2012/12/lista-de-plagas-cuarentenarias-no-presentes-en-ecuador-/)
				2020	Peru	(https://www.ippc.int/zh/countries/all/regulatedpests/)
				2007	Uruguay	(https://www.ippc.int/en/countries/uruguay/reportingobligation/2012/12/lista-de-plagas-cuarentenarias-ausentes-/)
				2021	Chile	(https://www.ippc.int/en/countries/chile/reportingobligation/2020/03/lista-de-plagas-reguladas-para-chile-marzo-2020-1/)
				2020	Dominica	(https://www.ippc.int/en/countries/dominican-republic/reportingobligation/2020/08/lista-de-plagas-reglamentadas-de-la-republica-dominicana/)
				2022	Costa Rica	(https://www.ippc.int/en/countries/all/regulatedpests/)
				2020	Trinidad and Tobago	(https://www.ippc.int/en/countries/trinidad-and-tobago/reportingobligation/2012/12/regulated-pests-for-trinidad-and-tobago/)
				2020	Czech	(https://www.ippc.int/en/countries/czechia/reportingobligation/2012/12/lists-of-quarantine-pests-parts-a-and-b/)
				2020	Argentina	(https://www.ippc.int/en/countries/all/regulatedpests/)
				2018	Brazil	(https://www.ippc.int/en/countries/all/regulatedpests/)
				2021	Denmark	(https://www.eppo.int/ACTIVITIES/plant_quarantine/A2_list)
				2007	French Bolivia	(https://www.ippc.int/en/countries/all/regulatedpests/)
				2008	Jordan	(https://www.ippc.int/en/countries/all/regulatedpests/)
				2015	Mexico	(https://www.ippc.int/en/countries/all/regulatedpests/)
				2017	New Caledonia	(https://www.ippc.int/en/countries/all/regulatedpests/)
				2019	Syrian Arab	(https://www.ippc.int/en/countries/all/regulatedpests/)
				2022	Belgium	(https://www.ippc.int/en/countries/belgium/reportingobligation/2012/12/list-of-regulated-pests-annex-ii/)
				2017	Georgia	(https://www.ippc.int/en/countries/all/regulatedpests/)
				2019	Korea	(https://www.ippc.int/en/countries/all/regulatedpests/)
				2018	Croatia	(https://www.ippc.int/en/countries/all/regulatedpests/)(https://www.ippc.int/en/countries/croatia/reportingobligation/2012/12/republic-of-croatia-list-of-quarantine-pests/))
				2016	Sri Lanka	(https://www.ippc.int/en/countries/all/regulatedpests/)
				2014	Thailand	(https://www.ippc.int/en/countries/all/regulatedpests/)
				2019	Tunisia	(https://www.ippc.int/en/countries/all/regulatedpests/)
				2017	Türkiye	(https://www.ippc.int/en/countries/all/regulatedpests/)
				2019	Ukraine	(https://www.ippc.int/en/countries/all/regulatedpests/)
				2022	Uzbekistan	(http://karantin.uz/uz/menu/karantin-organizmlari-royxati)
				2017	Armenia	(https://www.ippc.int/en/countries/all/regulatedpests/)
				2018	Iran	(https://www.ippc.int/en/countries/all/regulatedpests/)
				2014	Vietnam	(https://www.ippc.int/en/countries/all/regulatedpests/)
				2021	Estonia	(https://www.ippc.int/en/countries/estonia/reportingobligation/2012/112/list-of-regulated-pests-for-estonia/)
				2021	Belarus	(https://www.ippc.int/en/countries/belarus/reportingobligation/2019/11/list-of-quarantine-pests-of-the-eurasian-economic-union-4/)
				2019	Lithuania	(https://www.ippc.int/en/countries/lithuania/reportingobligation/2016/04/council-directive-200029ec-on-protective-measures-against-the-introduction-into-the-community-of-organisms-harmful-to-plants-or-plant-products-and-against-their-spread-within-the-community-with-the-latest-amendments/)
				2019	Malta	(https://www.ippc.int/en/countries/malta/reportingobligation/2012/12/list-of-regulated-pests-malta-eu-ln-97-of-2004/)
				2019	Slovenia	(https://www.ippc.int/en/countries/slovenia/reportingobligation/2012/12/list-of-regulated-harmful-organisms-in-slovenia/)
				2018	Venezuela	(https://www.ippc.int/zh/countries/venezuela--bolivarian-republic-of/reportingobligation/2018/06/listado-de-plagas-cuarentenarias/)
				2021	USA	(https://www.fohvos.info/wp-content/uploads/2021/05/2021_Strike_Team_Species_and_Control_Recommendations_2021_05_21.pdf)、(https://dlnr.hawaii.gov/hisc/info/species/all/、https://invasivespecies.idaho.gov/insects、http://www.iscc.ca.gov/docs/californiainvasivespecieslist.pdf)、(https://mdinvasives.org/species-of-concern/insects/、https://invasivespecies.btnep.org/invasive-species/invasives-in-the-b-t/…
				2020	UK	(https://www.legislation.gov.uk/primary+secondary?title=The%20Phytosanitary%20Conditions)
				2017	North Macedonia	(https://www.ippc.int/en/countries/all/regulatedpests/)
				2019	Canada	(https://inspection.canada.ca/plant-health/plant-pests-invasive-species/regulated-pests/eng/1363317115207/1363317187811)
				2020	Nicaragua	(https://www.ippc.int/en/countries/all/regulatedpests/)
				2019	Norway	(https://www.ippc.int/en/countries/all/regulatedpests/)
				2004	Russia	(https://kns.cnki.net/kcms/detail/detail.aspx?dbcode=CJFD&dbname=CJFD2004&filename=ZWJY200404030&uniplatform=NZKPT&v=Pn0APLN0gn0wXEGDg7pjVvXTYKHLLjkoKwptjg6xuVsdTOQUoE8F4lM3uX7aFDR3)
				2020	Colombia	(https://www.ica.gov.co/areas/agricola/servicios/epidemiologia-agricola/plagas-reglamentadas)
				2016	Guatemala	(https://www.ippc.int/en/countries/guatemala/reportingobligation/2016/03/lista-de-plagas-cuarentenarias-y-reguladas/)
				2016	Italy	(https://www.politicheagricole.it/flex/cm/FixedPages/Common/Search.v3.php/L/IT/s/1/SPE/YTo4OntzOjQ6InRleHQiO2E6Mjp7aTowO3M6OToiUmVndWxhdGVkIjtpOjE7czo1OiJQZXN0cyI7fXM6NzoiZXhjbHVkZSI7YTowOnt9czozOiJ0YWciO2E6MDp7fXM6MjoidHMiO2E6Mzp7aTowO2k6LTE7aToxO2k6LTE7aToyO047fXM6MTQ6ImNsYXNzaWZpY2F0aW9uIjthOjA6e31zOjQ6Im1pbWUiO2E6MDp7fXM6MzoiY2xmIjtzOjU6IjgwMDMwIjtzOjE6InAiO2k6MDt9/clf/80040)
				2019	Germany	(https://eur-lex.europa.eu/legal-content/EN/TXT/HTML/?uri=CELEX:02019R2072-20200816#tocId27)
				2019	Netherlands	(https://eur-lex.europa.eu/legal-content/EN/TXT/HTML/?uri=CELEX:02019R2072-20200816#tocId27)
Heteronychus arator	13	1. Originated in Africa. 2. It is mainly harmful to Gramineae plants (such as maize, barley, sugarcane) and economic crops (such as potatoes, grapes and forage grass). 3. Adults and larvae feed on organic matter and plant roots, adult always nibble on plant stems and roots just below the soil surface; while larvae feed on detritus and plant roots below the ground.	Matthiessen & Ridsdill-Smith, 1991 Abdallah et al., 2018 Ross, 2016 CABI, 2022	2020	Dominica	(https://www.ippc.int/en/countries/dominican-republic/reportingobligation/2020/08/lista-de-plagas-reglamentadas-de-la-republica-dominicana/)
				2022	Costa Rica	(https://www.ippc.int/en/countries/all/regulatedpests/)
					USA	(https://www.fohvos.info/wp-content/uploads/2021/05/2021_Strike_Team_Species_and_Control_Recommendations_2021_05_21.pdf)、(https://dlnr.hawaii.gov/hisc/info/species/all/、https://invasivespecies.idaho.gov/insects、http://www.iscc.ca.gov/docs/californiainvasivespecieslist.pdf)、(https://mdinvasives.org/species-of-concern/insects/、https://invasivespecies.btnep.org/invasive-species/invasives-in-the-b-t/…
				2020	Argentina	(https://www.ippc.int/en/countries/all/regulatedpests/)
				2021	Denmark	(http://www.eppo.int/QUARANTINE/quarantine.htm)
				2020	Japan	(https://www.ippc.int/en/countries/all/regulatedpests/)
				2017	New Caledonia	(https://www.ippc.int/en/countries/all/regulatedpests/)
				2017	Georgia	(https://www.ippc.int/en/countries/all/regulatedpests/)
				2019	Korea	(https://www.ippc.int/en/countries/all/regulatedpests/)
				2018	Croatia	(https://www.ippc.int/en/countries/all/regulatedpests/)(https://www.ippc.int/en/countries/croatia/reportingobligation/2012/12/republic-of-croatia-list-of-quarantine-pests/))
				2017	Türkiye	(https://www.ippc.int/en/countries/all/regulatedpests/)
				2014	Vietnam	(https://www.ippc.int/en/countries/all/regulatedpests/)
				2007	French Bolivia	(https://www.ippc.int/en/countries/all/regulatedpests/)
Oryctes monoceros	12	1. Originated in Africa. 2. It as a pest of palms, banana, sugarcane, and pineapple. 3. Both adults and larvae all have a hazard. While the larvae develop in decomposing organic matter, adults feed inside of unopened fronds and meristem of palms.	Gries et al., 1994 Aidoo et al., 2022 EPPO, 2022	2018	Ecuador	(https://www.ippc.int/zh/countries/ecuador/reportingobligation/2012/12/lista-de-plagas-cuarentenarias-no-presentes-en-ecuador-/)
				2020	Dominica	(https://www.ippc.int/en/countries/dominican-republic/reportingobligation/2020/08/lista-de-plagas-reglamentadas-de-la-republica-dominicana/)
				2022	Costa Rica	(https://www.ippc.int/en/countries/all/regulatedpests/)
				2020	Japan	(https://www.ippc.int/en/countries/all/regulatedpests/)
				2017	New Caledonia	(https://www.ippc.int/en/countries/all/regulatedpests/)
				2016	Sri Lanka	(https://www.ippc.int/en/countries/all/regulatedpests/)
				2014	Thailand	(https://www.ippc.int/en/countries/all/regulatedpests/)
				2015	Indonesia	(https://www.ippc.int/en/countries/all/regulatedpests/)
				2007	French Bolivia	(https://www.ippc.int/en/countries/all/regulatedpests/)
				2020	Colombia	(https://www.ica.gov.co/areas/agricola/servicios/epidemiologia-agricola/plagas-reglamentadas)
				2021	Singapore	(https://www.ippc.int/en/countries/singapore/reportingobligation/2014/11/regulated-pests-of-singapore/)
				2011	Malaysia	(https://www.ippc.int/en/countries/all/regulatedpests/)
Oryctes boas	11	1. Originated in Africa. 2. It is mainly harmful to economic crops, such as coconut, palm and date. 3. Both adults and larvae all have a hazard. The larvae pose a seriously damaged but the adult are not, and the larvae are more usually found in rubbish heaps composed of decomposing vegetable matter and manure.	Mansfield-Aders, 1920 EPPO, 2022	2018	Egypt	(https://www.ippc.int/en/countries/all/regulatedpests/)
				2011	Malaysia	(https://www.ippc.int/en/countries/all/regulatedpests/)
				2007	French Bolivia	(https://www.ippc.int/en/countries/all/regulatedpests/)
				2020	Japan	(https://www.ippc.int/en/countries/all/regulatedpests/)
				2008	Jordan	(https://www.ippc.int/en/countries/all/regulatedpests/)
				2017	New Caledonia	(https://www.ippc.int/en/countries/all/regulatedpests/)
				2016	Sri Lanka	(https://www.ippc.int/en/countries/all/regulatedpests/)
				2014	Thailand	(https://www.ippc.int/en/countries/all/regulatedpests/)
				2015	Indonesia	(https://www.ippc.int/en/countries/all/regulatedpests/)
				2020	colombia	(https://www.ica.gov.co/areas/agricola/servicios/epidemiologia-agricola/plagas-reglamentadas)
				2021	Singapore	(https://www.ippc.int/en/countries/singapore/reportingobligation/2014/11/regulated-pests-of-singapore/)
Amphimallon majale	7	1. Originated in Europe. 2. It is mainly harmful to meadows, pastures, winter grains, ornamental nurseries, and home lawns.In recent years, corn is documented as a potential or minor host. 3. Adult don't injury plants and the larvae is the most common and destructive white grub species.	Cappaert & Koppenhöfer, 2003 Renkema et al., 2006 Bughrara et al., 2008		USA	(https://www.fohvos.info/wp-content/uploads/2021/05/2021_Strike_Team_Species_and_Control_Recommendations_2021_05_21.pdf)、(https://dlnr.hawaii.gov/hisc/info/species/all/、https://invasivespecies.idaho.gov/insects、http://www.iscc.ca.gov/docs/californiainvasivespecieslist.pdf)、(https://mdinvasives.org/species-of-concern/insects/、https://invasivespecies.btnep.org/invasive-species/invasives-in-the-b-t/…
				2018	Brazil	(https://www.ippc.int/en/countries/all/regulatedpests/)
				2019	Korea	(https://www.ippc.int/en/countries/all/regulatedpests/)
				2018	Venezuela	(https://www.ippc.int/zh/countries/venezuela--bolivarian-republic-of/reportingobligation/2018/06/listado-de-plagas-cuarentenarias/)
					USA	(https://www.fohvos.info/wp-content/uploads/2021/05/2021_Strike_Team_Species_and_Control_Recommendations_2021_05_21.pdf)、(https://dlnr.hawaii.gov/hisc/info/species/all/、https://invasivespecies.idaho.gov/insects、http://www.iscc.ca.gov/docs/californiainvasivespecieslist.pdf)、(https://mdinvasives.org/species-of-concern/insects/、https://invasivespecies.btnep.org/invasive-species/invasives-in-the-b-t/…
				2019	Botswana	(https://www.ippc.int/en/countries/all/regulatedpests/)
				2018	Ecuador	(https://www.ippc.int/zh/countries/ecuador/reportingobligation/2012/12/lista-de-plagas-cuarentenarias-no-presentes-en-ecuador-/)
				2020	Colombia	(https://www.ica.gov.co/areas/agricola/servicios/epidemiologia-agricola/plagas-reglamentadas)

## Sheet: Heteronychus arator records
	Longitude	Latitude
Heteronychus arator	175.18	-40.9006
Heteronychus arator	175.327	-39.9186
Heteronychus arator	174.731	-39.7219
Heteronychus arator	174.755	-39.7026
Heteronychus arator	174.764	-39.69
Heteronychus arator	174.921	-39.6622
Heteronychus arator	175.036	-39.5166
Heteronychus arator	174.043	-39.3003
Heteronychus arator	174.775	-39.0884
Heteronychus arator	175.131	-39.0453
Heteronychus arator	145.251	-38.4
Heteronychus arator	174.886	-37.9109
Heteronychus arator	174.775	-37.9108
Heteronychus arator	174.944	-37.9108
Heteronychus arator	174.764	-37.9
Heteronychus arator	174.886	-37.8926
Heteronychus arator	174.944	-37.8756
Heteronychus arator	174.753	-37.8522
Heteronychus arator	174.886	-37.8299
Heteronychus arator	174.84	-37.8241
Heteronychus arator	174.778	-37.8051
Heteronychus arator	174.778	-37.804
Heteronychus arator	174.886	-37.8
Heteronychus arator	174.886	-37.7544
Heteronychus arator	174.944	-37.7542
Heteronychus arator	174.886	-37.7136
Heteronychus arator	174.944	-37.7048
Heteronychus arator	175.09	-37.6674
Heteronychus arator	174.886	-37.6648
Heteronychus arator	174.78	-37.616
Heteronychus arator	177.906	-37.5849
Heteronychus arator	175.491	-37.5816
Heteronychus arator	174.742	-37.3814
Heteronychus arator	174.776	-37.2775
Heteronychus arator	174.781	-37.2
Heteronychus arator	174.769	-37.2
Heteronychus arator	174.812	-37.2
Heteronychus arator	174.762	-37.2
Heteronychus arator	174.944	-37.2
Heteronychus arator	174.914	-37.077
Heteronychus arator	175.724	-37.0678
Heteronychus arator	174.524	-37.066
Heteronychus arator	174.472	-37.0508
Heteronychus arator	174.778	-37.0403
Heteronychus arator	174.776	-36.995
Heteronychus arator	174.777	-36.983
Heteronychus arator	174.856	-36.983
Heteronychus arator	174.742	-36.9488
Heteronychus arator	174.75	-36.9453
Heteronychus arator	174.776	-36.932
Heteronychus arator	175.108	-36.9291
Heteronychus arator	174.781	-36.9234
Heteronychus arator	174.48	-36.9226
Heteronychus arator	174.764	-36.919
Heteronychus arator	174.742	-36.916
Heteronychus arator	175.474	-36.9147
Heteronychus arator	174.776	-36.9107
Heteronychus arator	174.798	-36.9047
Heteronychus arator	174.524	-36.9047
Heteronychus arator	174.721	-36.9047
Heteronychus arator	175.474	-36.8859
Heteronychus arator	174.716	-36.8847
Heteronychus arator	174.776	-36.8842
Heteronychus arator	174.506	-36.8836
Heteronychus arator	174.506	-36.883
Heteronychus arator	174.776	-36.8782
Heteronychus arator	174.776	-36.8717
Heteronychus arator	174.776	-36.8653
Heteronychus arator	174.776	-36.8653
Heteronychus arator	145.241	-36.8604
Heteronychus arator	174.455	-36.86
Heteronychus arator	174.652	-36.86
Heteronychus arator	174.751	-36.8586
Heteronychus arator	174.432	-36.8586
Heteronychus arator	174.849	-36.8586
Heteronychus arator	174.791	-36.8586
Heteronychus arator	174.646	-36.8586
Heteronychus arator	174.744	-36.8578
Heteronychus arator	174.854	-36.8564
Heteronychus arator	174.568	-36.8561
Heteronychus arator	174.629	-36.8522
Heteronychus arator	174.584	-36.852
Heteronychus arator	174.777	-36.8507
Heteronychus arator	174.469	-36.8507
Heteronychus arator	174.761	-36.8503
Heteronychus arator	174.702	-36.8483
Heteronychus arator	174.524	-36.8333
Heteronychus arator	174.727	-36.833
Heteronychus arator	174.694	-36.833
Heteronychus arator	174.765	-36.833
Heteronychus arator	174.885	-36.833
Heteronychus arator	174.755	-36.833
Heteronychus arator	174.806	-36.8264
Heteronychus arator	174.772	-36.8221
Heteronychus arator	174.733	-36.816
Heteronychus arator	174.535	-36.816
Heteronychus arator	174.691	-36.816
Heteronychus arator	174.748	-36.8
Heteronychus arator	175.791	-36.7931
Heteronychus arator	174.838	-36.7879
Heteronychus arator	175.487	-36.783
Heteronychus arator	174.718	-36.7722
Heteronychus arator	174.526	-36.7531
Heteronychus arator	145.254	-36.7383
Heteronychus arator	174.716	-36.5931
Heteronychus arator	174.65	-36.5931
Heteronychus arator	174.716	-36.5903
Heteronychus arator	174.883	-36.59
Heteronychus arator	175.4	-36.4675
Heteronychus arator	174.716	-36.416
Heteronychus arator	173.866	-35.8754
Heteronychus arator	173.866	-35.7189
Heteronychus arator	173.47	-35.3383
Heteronychus arator	173.866	-35.2831
Heteronychus arator	173.4	-35.261
Heteronychus arator	174.066	-35.2257
Heteronychus arator	174.066	-35.1667
Heteronychus arator	173.8	-34.9817
Heteronychus arator	145.027	-34.9364
Heteronychus arator	149.155	-34.9364
Heteronychus arator	149.029	-34.9364
Heteronychus arator	149.029	-34.9364
Heteronychus arator	149.16	-34.9364
Heteronychus arator	138.469	-34.9333
Heteronychus arator	149.929	-34.9165
Heteronychus arator	144.975	-34.9
Heteronychus arator	145.942	-34.8884
Heteronychus arator	144.76	-34.8833
Heteronychus arator	138.624	-34.8833
Heteronychus arator	150.627	-34.8833
Heteronychus arator	138.496	-34.8833
Heteronychus arator	145.1	-34.8833
Heteronychus arator	149.099	-34.8833
Heteronychus arator	145.056	-34.8833
Heteronychus arator	145	-34.862
Heteronychus arator	138.6	-34.8578
Heteronychus arator	116.1	-34.8567
Heteronychus arator	116.1	-34.8333
Heteronychus arator	116.1	-34.8321
Heteronychus arator	116.2	-34.8225
Heteronychus arator	116.1	-34.8225
Heteronychus arator	142.2	-34.8225
Heteronychus arator	145.087	-34.8225
Heteronychus arator	145.056	-34.8225
Heteronychus arator	145.056	-34.8173
Heteronychus arator	138.585	-34.7396
Heteronychus arator	116.1	-34.7
Heteronychus arator	138.6	-34.59
Heteronychus arator	146.95	-34.5274
Heteronychus arator	115.7	-34.4833
Heteronychus arator	138.6	-34.4728
Heteronychus arator	116.1	-34.4368
Heteronychus arator	145	-34.4251
Heteronychus arator	150.9	-34.4221
Heteronychus arator	138.605	-34.4167
Heteronychus arator	150.5	-34.3
Heteronychus arator	149.16	-34.3
Heteronychus arator	148.941	-33.9667
Heteronychus arator	149.037	-33.9667
Heteronychus arator	138.517	-33.9333
Heteronychus arator	138.597	-33.9333
Heteronychus arator	138.597	-33.9287
Heteronychus arator	138.597	-33.9204
Heteronychus arator	138.633	-33.88
Heteronychus arator	138.517	-33.875
Heteronychus arator	138.556	-33.875
Heteronychus arator	138.783	-33.8726
Heteronychus arator	138.883	-33.8693
Heteronychus arator	138.55	-33.8369
Heteronychus arator	138.6	-33.8114
Heteronychus arator	138.55	-33.8
Heteronychus arator	138.639	-33.8
Heteronychus arator	138.594	-33.7955
Heteronychus arator	138.6	-33.7884
Heteronychus arator	138.55	-33.7534
Heteronychus arator	138.631	-33.75
Heteronychus arator	138.597	-33.7483
Heteronychus arator	138.597	-33.7
Heteronychus arator	138.55	-33.7
Heteronychus arator	138.597	-33.6802
Heteronychus arator	138.631	-33.5833
Heteronychus arator	138.517	-33.5757
Heteronychus arator	138.597	-33.4062
Heteronychus arator	138.31	-33.3333
Heteronychus arator	138.594	-33.3167
Heteronychus arator	138.631	-33.31
Heteronychus arator	138.55	-33.31
Heteronychus arator	115.85	-33.31
Heteronychus arator	138.525	-33.31
Heteronychus arator	138.597	-33.31
Heteronychus arator	138.5	-33.31
Heteronychus arator	138.631	-33.3
Heteronychus arator	115.85	-33.3
Heteronychus arator	138.597	-33.3
Heteronychus arator	138.631	-33.28
Heteronychus arator	138.55	-33.28
Heteronychus arator	138.517	-33.28
Heteronychus arator	138.5	-33.2333
Heteronychus arator	138.55	-33.2333
Heteronychus arator	115.85	-33.2333
Heteronychus arator	138.597	-33.1
Heteronychus arator	138.594	-33.0035
Heteronychus arator	138.597	-33.0035
Heteronychus arator	115.85	-33.0035
Heteronychus arator	138.55	-32.929
Heteronychus arator	138.55	-32.9265
Heteronychus arator	138.597	-32.9
Heteronychus arator	138.55	-32.8833
Heteronychus arator	115.85	-32.8833
Heteronychus arator	138.617	-32.7833
Heteronychus arator	138.567	-32.7
Heteronychus arator	138.629	-32.5167
Heteronychus arator	138.617	-32.5167
Heteronychus arator	138.567	-32.1
Heteronychus arator	138.583	-32.1
Heteronychus arator	138.6	-32.05
Heteronychus arator	138.6	-32.05
Heteronychus arator	138.629	-31.9797
Heteronychus arator	138.567	-31.9751
Heteronychus arator	139	-31.975
Heteronychus arator	138.629	-31.97
Heteronychus arator	138.629	-31.95
Heteronychus arator	138.583	-31.95
Heteronychus arator	138.6	-31.95
Heteronychus arator	138.55	-31.95
Heteronychus arator	138.629	-31.95
Heteronychus arator	138.6	-31.9417
Heteronychus arator	138.629	-31.9417
Heteronychus arator	138.629	-31.9319
Heteronychus arator	138.55	-31.9319
Heteronychus arator	138.629	-31.898
Heteronychus arator	138.6	-31.88
Heteronychus arator	138.617	-31.88
Heteronychus arator	139	-31.88
Heteronychus arator	138.6	-31.88
Heteronychus arator	138.639	-31.88
Heteronychus arator	152.2	-31.88
Heteronychus arator	151.1	-31.88
Heteronychus arator	151.2	-31.88
Heteronychus arator	152.017	-31.6
Heteronychus arator	150.856	-31.5268
Heteronychus arator	152.401	-31.45
Heteronychus arator	27.639	-29.15
Heteronychus arator	149.059	-29.15
Heteronychus arator	149.059	-29.1333
Heteronychus arator	149.059	-28.95
Heteronychus arator	149.097	-28.95
Heteronychus arator	28.0833	-28.1
Heteronychus arator	26.5267	-27.5677
Heteronychus arator	26.5333	-27.5619
Heteronychus arator	26.5267	-27.5619
Heteronychus arator	26.5267	-27.5
Heteronychus arator	18.4167	-27.47
Heteronychus arator	25.6167	-27.47
Heteronychus arator	26.2167	-27.3
Heteronychus arator	23.4	-27.2496
Heteronychus arator	26.5267	-27
Heteronychus arator	23.4	-26.7
Heteronychus arator	26.5267	-26.4167
Heteronychus arator	27.4	-26.205
Heteronychus arator	27.85	-26.2
Heteronychus arator	23.4	-26.2
Heteronychus arator	26.2167	-26.0797
Heteronychus arator	23.4	-25.938
Heteronychus arator	27.4	-25.875
Heteronychus arator	26.2167	-25.7508
Heteronychus arator	27.4	-18.95
Heteronychus arator	27.9263	-17.8639
Heteronychus arator	23.5667	-17.7722
Heteronychus arator	27.9263	-16.863
Heteronychus arator	26.5267	-16.0833
Heteronychus arator	27.4	-15.527
Heteronychus arator	25.3333	-15.3636
Heteronychus arator	27.75	-15.3097
Heteronychus arator	27.9261	-4.3167
Heteronychus arator	26.5333	-3.19321
Heteronychus arator	27.4	-3.17429
Heteronychus arator	22.2	-3.0736
Heteronychus arator	26.5267	-2.95905
Heteronychus arator	26.5267	-2.8964
Heteronychus arator	27.4	-2.8964
Heteronychus arator	27.9263	-2.8964
Heteronychus arator	26.5333	-2.8964
Heteronychus arator	32.6667	-2.8964
Heteronychus arator	23.4	-2.8964
Heteronychus arator	26.2167	-2.8964
Heteronychus arator	27.75	-2.8964
Heteronychus arator	25.6785	-2.8964
Heteronychus arator	26.4833	-2.8964
Heteronychus arator	26.8333	-2.8964
Heteronychus arator	173.8	-35.1984
Heteronychus arator	172.707	-34.4565
Heteronychus arator	174.729	-36.6139
Heteronychus arator	174.768	-36.62
Heteronychus arator	178.155	-37.5608
Heteronychus arator	174.704	-36.9262
Heteronychus arator	178.539	-37.69
Heteronychus arator	138.621	-34.9704
Heteronychus arator	45.2306	-12.7555
Heteronychus arator	174.716	-36.8726
Heteronychus arator	152.911	-27.4777
Heteronychus arator	151.107	-33.7075
Heteronychus arator	174.257	-36.4822
Heteronychus arator	172.714	-34.4366
Heteronychus arator	18.5813	-33.6645
Heteronychus arator	175.49	-36.7605
Heteronychus arator	176.325	-37.7165
Heteronychus arator	173.025	-34.4138
Heteronychus arator	174.583	-37.0473
Heteronychus arator	174.759	-36.8691
Heteronychus arator	174.637	-36.7125
Heteronychus arator	138.549	-35.123
Heteronychus arator	175.937	-37.3961
Heteronychus arator	173.567	-35.6081
Heteronychus arator	173.279	-41.2608
Heteronychus arator	145.588	-17.3577
Heteronychus arator	43.3735	-11.6711
Heteronychus arator	13.9891	-20.2592
Heteronychus arator	24.2409	-30.7261
Heteronychus arator	-0.191893	50.8537
Heteronychus arator	175.494	-36.2656
Heteronychus arator	174.8	-36.3673
Heteronychus arator	175.363	-36.1635
Heteronychus arator	174.495	-36.5895
Heteronychus arator	174.976	-36.9534
Heteronychus arator	174.784	-36.8948
Heteronychus arator	18.397	-33.9626
Heteronychus arator	175.183	-36.859
Heteronychus arator	175.524	-37.1098
Heteronychus arator	175.425	-36.2084
Heteronychus arator	174.683	-36.5733
Heteronychus arator	175.392	-36.4765
Heteronychus arator	177.982	-38.667
Heteronychus arator	173.858	-36.074
Heteronychus arator	174.681	-36.4063
Heteronychus arator	174.7	-36.9303
Heteronychus arator	174.766	-36.79
Heteronychus arator	174.701	-36.7951
Heteronychus arator	174.768	-36.6317
Heteronychus arator	174.752	-36.6965
Heteronychus arator	174.786	-36.8278
Heteronychus arator	174.799	-36.8806
Heteronychus arator	174.765	-36.7887
Heteronychus arator	17.3453	-19.4221
Heteronychus arator	16.9402	-18.8074
Heteronychus arator	35.3833	-23.8625
Heteronychus arator	28.2204	-25.7398
Heteronychus arator	30.1545	-25.9584
Heteronychus arator	35.417	-9.2
Heteronychus arator	115.659	-31.1842
Heteronychus arator	117.884	-35.027

## Sheet: Oryctes boas records
	Longitude	Latitude
Oryctes boas	-17.4896	14.7141
Oryctes boas	-17.46	14.71
Oryctes boas	-16.9167	14.8667
Oryctes boas	-16.377	13.866
Oryctes boas	5.20187	43.8992
Oryctes boas	5.24823	7.49631
Oryctes boas	10.638	5.50834
Oryctes boas	14.6384	-22.6404
Oryctes boas	16.3321	-19.0296
Oryctes boas	17.1	-22.5667
Oryctes boas	17.359	-22.443
Oryctes boas	17.9991	-33.1477
Oryctes boas	18.0071	-33.1493
Oryctes boas	18.0833	-19.2833
Oryctes boas	18.3298	-34.1408
Oryctes boas	18.3442	-33.0579
Oryctes boas	18.3442	-33.0579
Oryctes boas	18.4199	-33.9859
Oryctes boas	18.4241	-33.9236
Oryctes boas	18.4359	-34.0286
Oryctes boas	18.436	-34.0285
Oryctes boas	18.436	-34.0286
Oryctes boas	18.4434	-33.721
Oryctes boas	18.4522	-33.7814
Oryctes boas	18.4527	-34.08
Oryctes boas	18.4747	-33.9781
Oryctes boas	18.4785	-33.9721
Oryctes boas	18.4846	-33.9668
Oryctes boas	18.4868	-34.0261
Oryctes boas	18.4888	-33.8199
Oryctes boas	18.4968	-33.7943
Oryctes boas	18.5471	-33.9646
Oryctes boas	18.6129	-33.8581
Oryctes boas	18.8248	-33.3565
Oryctes boas	18.848	-34.0959
Oryctes boas	18.875	-19.375
Oryctes boas	18.875	-34.125
Oryctes boas	18.8764	-33.8408
Oryctes boas	18.9159	-33.6742
Oryctes boas	18.9633	-32.4427
Oryctes boas	18.9871	-34.1938
Oryctes boas	19.0109	-33.9995
Oryctes boas	19.0226	-33.7268
Oryctes boas	19.0607	-33.6961
Oryctes boas	19.4043	-34.5906
Oryctes boas	19.4043	-34.5906
Oryctes boas	19.4574	-34.4303
Oryctes boas	19.5123	-34.0538
Oryctes boas	19.7687	-17.9123
Oryctes boas	20.1149	-33.7905
Oryctes boas	21.3914	-3.45139
Oryctes boas	21.5933	-33.6536
Oryctes boas	22.0289	-34.0544
Oryctes boas	22.0906	-33.9667
Oryctes boas	22.0908	-33.9665
Oryctes boas	22.2082	-34.0039
Oryctes boas	22.486	-27.2872
Oryctes boas	23.023	-34.0692
Oryctes boas	23.3553	-19.2392
Oryctes boas	23.4777	-19.9524
Oryctes boas	23.4917	-33.9515
Oryctes boas	23.5195	-19.9135
Oryctes boas	24.625	-26.875
Oryctes boas	25.3779	-34.0188
Oryctes boas	25.4903	-33.9749
Oryctes boas	25.625	-33.375
Oryctes boas	25.7473	-33.4415
Oryctes boas	25.7534	-33.4265
Oryctes boas	25.8178	-17.9306
Oryctes boas	25.8783	-24.6762
Oryctes boas	26.0356	-33.486
Oryctes boas	26.1564	-29.0904
Oryctes boas	26.1849	-29.1092
Oryctes boas	26.5167	-33.3167
Oryctes boas	26.6763	-22.4048
Oryctes boas	26.6763	-22.4047
Oryctes boas	27.0475	-23.5277
Oryctes boas	27.9025	-26.1568
Oryctes boas	27.9537	-25.6788
Oryctes boas	28.0072	-26.0644
Oryctes boas	28.1231	-26.0951
Oryctes boas	28.2765	-23.9083
Oryctes boas	28.2766	-23.9082
Oryctes boas	28.291	-26.1947
Oryctes boas	28.3158	-15.3699
Oryctes boas	28.3184	-25.7564
Oryctes boas	28.375	-26.625
Oryctes boas	28.4032	-15.4496
Oryctes boas	28.4511	-9.27139
Oryctes boas	28.5775	-20.2084
Oryctes boas	28.578	-20.2083
Oryctes boas	28.625	-20.125
Oryctes boas	28.9748	-22.2995
Oryctes boas	29.2853	-28.6653
Oryctes boas	29.3179	-25.7592
Oryctes boas	29.318	-25.7592
Oryctes boas	29.318	-25.7592
Oryctes boas	29.4315	-22.9873
Oryctes boas	29.5451	-31.6265
Oryctes boas	29.5451	-31.6266
Oryctes boas	29.625	-18.875
Oryctes boas	29.986	-26.52
Oryctes boas	29.986	-26.522
Oryctes boas	30.0696	-0.258264
Oryctes boas	30.2539	-29.5818
Oryctes boas	30.45	-25.1
Oryctes boas	30.5138	-29.513
Oryctes boas	30.6833	-30.4
Oryctes boas	30.7426	-30.3012
Oryctes boas	30.7542	-30.2861
Oryctes boas	30.7833	-30.2333
Oryctes boas	30.8936	-24.5227
Oryctes boas	30.8945	-29.9316
Oryctes boas	31.05	-29.8542
Oryctes boas	31.0887	-17.8375
Oryctes boas	31.0887	-17.8365
Oryctes boas	31.095	-17.8431
Oryctes boas	31.1314	-23.9476
Oryctes boas	31.3464	-29.3759
Oryctes boas	31.3907	-24.4746
Oryctes boas	31.4331	-22.0212
Oryctes boas	31.4352	-22.0212
Oryctes boas	31.5887	-24.9953
Oryctes boas	31.7401	-24.005
Oryctes boas	31.7546	-28.968
Oryctes boas	31.7866	-13.0986
Oryctes boas	31.835	-28.3598
Oryctes boas	31.9906	-28.2506
Oryctes boas	32.0109	-18.2525
Oryctes boas	32.3767	-27.9697
Oryctes boas	32.418	-28.3762
Oryctes boas	32.4182	-28.3761
Oryctes boas	33.8166	-11.8544
Oryctes boas	34.3026	-14.371
Oryctes boas	34.5863	-13.8265
Oryctes boas	34.7228	-15.9026
Oryctes boas	34.7282	-15.7227
Oryctes boas	34.8245	-16.2529
Oryctes boas	34.8426	-7.61719
Oryctes boas	35.0084	-15.807
Oryctes boas	35.0208	-15.6499
Oryctes boas	35.0531	-15.8194
Oryctes boas	35.2667	-15.3333
Oryctes boas	35.3039	-15.3647
Oryctes boas	35.3188	-1.52992
Oryctes boas	35.3647	-15.3636
Oryctes boas	35.375	-17.375
Oryctes boas	35.3967	0.642288
Oryctes boas	35.6365	-3.96909
Oryctes boas	35.6475	-3.895
Oryctes boas	35.7074	-1.34088
Oryctes boas	36.757	-1.23274
Oryctes boas	36.8333	-1.28333
Oryctes boas	37.375	-3.125
Oryctes boas	37.4656	-0.514537
Oryctes boas	37.504	-6.07044
Oryctes boas	37.6634	-3.73571
Oryctes boas	37.8	-3.96667
Oryctes boas	38.6924	7.59229
Oryctes boas	39.0368	-6.78181
Oryctes boas	39.0374	-6.78195
Oryctes boas	39.0983	-5.08881
Oryctes boas	39.5959	-4.27909
Oryctes boas	45.3314	-22.6447
Oryctes boas	46.297	-25.0001
Oryctes boas	46.7956	-16.3203
Oryctes boas	48.427	-18.792
Oryctes boas	20.4361	-33.9583
Oryctes boas	-90.0667	15.35
Oryctes boas	28.1878	-25.7447
Oryctes boas	30	-26
Oryctes boas	23.1044	-13.5403
Oryctes boas	6.63778	5.46778
Oryctes boas	5.94306	5.45028
Oryctes boas	43.4667	27.0833
Oryctes boas	-35.2094	-5.795
Oryctes boas	49.0196	15.9823

## Sheet: Amphimallon majale records
	Longitude	Latitude
Amphimallon majale	-76.6844	39.0176
Amphimallon majale	-78.0017	40.5196
Amphimallon majale	-1.0809	40.8118
Amphimallon majale	0.8496	40.9987
Amphimallon majale	2.18741	41.3878
Amphimallon majale	1.7072	41.5308
Amphimallon majale	-87.7431	41.9772
Amphimallon majale	-87.7231	42.0828
Amphimallon majale	1.85233	42.1042
Amphimallon majale	2.4357	42.1251
Amphimallon majale	-80.0851	42.1292
Amphimallon majale	1.7918	42.2608
Amphimallon majale	-70.8725	42.2643
Amphimallon majale	-71.4162	42.2793
Amphimallon majale	-71.0111	42.3045
Amphimallon majale	-70.8964	42.3317
Amphimallon majale	1.7812	42.381
Amphimallon majale	-71.117	42.4186
Amphimallon majale	2.38593	42.4399
Amphimallon majale	2.10849	42.4548
Amphimallon majale	-75.5896	42.4694
Amphimallon majale	3.02395	42.4782
Amphimallon majale	9.47266	42.5374
Amphimallon majale	0.251389	42.5622
Amphimallon majale	2.285	42.5827
Amphimallon majale	2.27687	42.5918
Amphimallon majale	2.33845	42.6169
Amphimallon majale	2.05419	42.6426
Amphimallon majale	-84.5901	42.6743
Amphimallon majale	0.9148	42.702
Amphimallon majale	-76.9005	42.7157
Amphimallon majale	0.851615	42.726
Amphimallon majale	-75.5452	42.7398
Amphimallon majale	1.94564	42.8313
Amphimallon majale	-80.3008	42.8317
Amphimallon majale	-80.2847	42.8397
Amphimallon majale	-80.3833	42.85
Amphimallon majale	-80.7333	42.8659
Amphimallon majale	-76.9773	42.8689
Amphimallon majale	-78.8783	42.8864
Amphimallon majale	-0.6347	42.891
Amphimallon majale	-77.0628	42.9577
Amphimallon majale	-81.4167	42.9667
Amphimallon majale	-82.3524	42.9703
Amphimallon majale	-82.3521	42.9876
Amphimallon majale	-81.2722	42.9913
Amphimallon majale	-71.1834	43.0362
Amphimallon majale	-81.2718	43.0393
Amphimallon majale	-77.0956	43.0467
Amphimallon majale	-77.0948	43.0467
Amphimallon majale	-76.1475	43.0481
Amphimallon majale	-77.6108	43.1611
Amphimallon majale	0.99735	43.1779
Amphimallon majale	-79.989	43.2169
Amphimallon majale	-79.989	43.2228
Amphimallon majale	-79.7497	43.2229
Amphimallon majale	-79.8711	43.2554
Amphimallon majale	-79.9324	43.3583
Amphimallon majale	-79.9322	43.3584
Amphimallon majale	-80.3601	43.373
Amphimallon majale	-80.375	43.391
Amphimallon majale	1.35872	43.4274
Amphimallon majale	-80.4997	43.4499
Amphimallon majale	-80.7922	43.4655
Amphimallon majale	0.90233	43.4667
Amphimallon majale	-80.5639	43.4867
Amphimallon majale	-80.4945	43.5203
Amphimallon majale	-80.2894	43.5217
Amphimallon majale	-70.3537	43.5452
Amphimallon majale	-79.5949	43.5658
Amphimallon majale	-84.1783	43.6138
Amphimallon majale	6.85255	43.6241
Amphimallon majale	-79.5149	43.6369
Amphimallon majale	-79.5349	43.6382
Amphimallon majale	-79.4626	43.6506
Amphimallon majale	5.25227	43.6617
Amphimallon majale	-79.4168	43.6711
Amphimallon majale	-79.2978	43.6756
Amphimallon majale	-79.3034	43.6765
Amphimallon majale	-79.3371	43.684
Amphimallon majale	-80.249	43.6944
Amphimallon majale	5.36667	43.7116
Amphimallon majale	7.23793	43.7124
Amphimallon majale	-79.4814	43.7317
Amphimallon majale	3.55056	43.7347
Amphimallon majale	-79.4353	43.7409
Amphimallon majale	3.83362	43.7521
Amphimallon majale	-79.4929	43.7645
Amphimallon majale	-79.4399	43.8028
Amphimallon majale	-80.5472	43.8396
Amphimallon majale	5.1071	43.8475
Amphimallon majale	5.6614	43.8585
Amphimallon majale	-78.6974	43.9281
Amphimallon majale	-79.4555	43.939
Amphimallon majale	-77.371	43.9474
Amphimallon majale	-79.4281	43.9482
Amphimallon majale	-80.1693	43.9519
Amphimallon majale	4.41969	43.955
Amphimallon majale	-75.9108	43.9748
Amphimallon majale	4.76468	43.9996
Amphimallon majale	-77.6852	44.0026
Amphimallon majale	3.14947	44.0291
Amphimallon majale	1.12407	44.0487
Amphimallon majale	6.25764	44.0803
Amphimallon majale	6.34116	44.0856
Amphimallon majale	6.87518	44.0882
Amphimallon majale	-79.4644	44.0891
Amphimallon majale	6.23247	44.0925
Amphimallon majale	0.16316	44.1575
Amphimallon majale	0.15822	44.1617
Amphimallon majale	6.25048	44.1712
Amphimallon majale	3.38683	44.2479
Amphimallon majale	4.75252	44.2881
Amphimallon majale	-78.3589	44.2978
Amphimallon majale	-78.3402	44.3193
Amphimallon majale	-78.3165	44.346
Amphimallon majale	-78.7487	44.3578
Amphimallon majale	-0.36728	44.3871
Amphimallon majale	-73.2071	44.4763
Amphimallon majale	-80.204	44.5022
Amphimallon majale	-63.5853	44.6396
Amphimallon majale	5.11124	44.6469
Amphimallon majale	-0.63139	44.6514
Amphimallon majale	6.2336	44.6665
Amphimallon majale	-63.5812	44.6708
Amphimallon majale	-63.615	44.6754
Amphimallon majale	-81.277	44.7286
Amphimallon majale	4.29673	44.7354
Amphimallon majale	-0.11284	44.7792
Amphimallon majale	4.74578	44.8233
Amphimallon majale	-93.3297	44.8941
Amphimallon majale	-93.3971	44.9279
Amphimallon majale	-93.3083	44.9281
Amphimallon majale	-93.1989	44.9716
Amphimallon majale	-64.333	45.0811
Amphimallon majale	-67.0596	45.0882
Amphimallon majale	4.30051	45.1135
Amphimallon majale	-75.9386	45.1597
Amphimallon majale	-75.638	45.2428
Amphimallon majale	0.91149	45.2758
Amphimallon majale	-1.09989	45.3397
Amphimallon majale	-75.8242	45.3447
Amphimallon majale	-73.4745	45.3598
Amphimallon majale	-1.00089	45.3612
Amphimallon majale	-63.2652	45.3743
Amphimallon majale	-74.0218	45.3834
Amphimallon majale	-75.7168	45.3918
Amphimallon majale	-75.8039	45.3934
Amphimallon majale	-63.2775	45.4049
Amphimallon majale	-75.6972	45.4221
Amphimallon majale	-73.8409	45.4319
Amphimallon majale	-75.7849	45.4354
Amphimallon majale	-73.8131	45.4445
Amphimallon majale	4.14316	45.4474
Amphimallon majale	-73.3632	45.4507
Amphimallon majale	-75.6566	45.4533
Amphimallon majale	-73.8144	45.4868
Amphimallon majale	-72.3149	45.4924
Amphimallon majale	-73.4609	45.5083
Amphimallon majale	9.27698	45.5165
Amphimallon majale	-73.6024	45.5179
Amphimallon majale	-73.6146	45.5205
Amphimallon majale	9.332	45.5216
Amphimallon majale	-75.7131	45.529
Amphimallon majale	-73.5991	45.5382
Amphimallon majale	-73.35	45.56
Amphimallon majale	-73.35	45.56
Amphimallon majale	9.4196	45.5659
Amphimallon majale	-73.8004	45.5683
Amphimallon majale	-62.6988	45.5695
Amphimallon majale	4.25025	45.5891
Amphimallon majale	9.8489	45.6118
Amphimallon majale	11.3419	45.6138
Amphimallon majale	-73.4879	45.6391
Amphimallon majale	-72.56	45.64
Amphimallon majale	-72.56	45.64
Amphimallon majale	5.32751	45.6408
Amphimallon majale	-73.5206	45.6472
Amphimallon majale	-72.1393	45.6597
Amphimallon majale	-73.7903	45.6738
Amphimallon majale	-73.8932	45.691
Amphimallon majale	-73.6467	45.7156
Amphimallon majale	-65.4877	45.7217
Amphimallon majale	9.70433	45.7265
Amphimallon majale	4.15137	45.7275
Amphimallon majale	-0.64983	45.7421
Amphimallon majale	-66.4777	45.7586
Amphimallon majale	4.72688	45.7613
Amphimallon majale	1.2764	45.8394
Amphimallon majale	-66.449	45.8438
Amphimallon majale	-66.618	45.9633
Amphimallon majale	-66.6431	45.9636
Amphimallon majale	-74.3311	45.9666
Amphimallon majale	-74.008	45.977
Amphimallon majale	7.19973	46.0288
Amphimallon majale	8.91765	46.0373
Amphimallon majale	-71.9419	46.0571
Amphimallon majale	-64.7782	46.0878
Amphimallon majale	7.07011	46.1004
Amphimallon majale	-64.858	46.1027
Amphimallon majale	8.89374	46.1096
Amphimallon majale	8.85588	46.1461
Amphimallon majale	6.04706	46.1554
Amphimallon majale	6.00753	46.1819
Amphimallon majale	6.08522	46.1828
Amphimallon majale	6.18881	46.184
Amphimallon majale	8.07326	46.1847
Amphimallon majale	6.1627	46.1927
Amphimallon majale	8.89614	46.1996
Amphimallon majale	6.11068	46.2011
Amphimallon majale	6.12363	46.2013
Amphimallon majale	6.14954	46.2016
Amphimallon majale	6.16249	46.2017
Amphimallon majale	8.11887	46.2069
Amphimallon majale	7.34147	46.2089
Amphimallon majale	7.40625	46.209
Amphimallon majale	6.11046	46.2101
Amphimallon majale	7.27663	46.2268
Amphimallon majale	7.3544	46.2269
Amphimallon majale	6.1744	46.2469
Amphimallon majale	6.23922	46.2476
Amphimallon majale	8.02867	46.2524
Amphimallon majale	7.58777	46.2538
Amphimallon majale	7.47106	46.2539
Amphimallon majale	6.13464	46.2824
Amphimallon majale	7.53597	46.2899
Amphimallon majale	6.10848	46.2911
Amphimallon majale	7.60087	46.2988
Amphimallon majale	-72.5887	46.3068
Amphimallon majale	8.74351	46.3184
Amphimallon majale	4.81861	46.3212
Amphimallon majale	10.0554	46.3227
Amphimallon majale	6.10738	46.3361
Amphimallon majale	6.1723	46.3368
Amphimallon majale	8.05562	46.3422
Amphimallon majale	7.66595	46.3437
Amphimallon majale	10.0702	46.3583
Amphimallon majale	6.17125	46.3818
Amphimallon majale	6.23624	46.3825
Amphimallon majale	6.30122	46.3832
Amphimallon majale	7.77019	46.3974
Amphimallon majale	6.23584	46.4005
Amphimallon majale	-72.5083	46.4033
Amphimallon majale	11.2265	46.411
Amphimallon majale	6.10517	46.426
Amphimallon majale	6.1702	46.4267
Amphimallon majale	6.23524	46.4275
Amphimallon majale	6.30028	46.4281
Amphimallon majale	6.88569	46.4325
Amphimallon majale	6.89861	46.4415
Amphimallon majale	6.84637	46.4593
Amphimallon majale	8.77322	46.471
Amphimallon majale	6.29933	46.4731
Amphimallon majale	6.36443	46.4737
Amphimallon majale	6.42952	46.4743
Amphimallon majale	6.49462	46.4749
Amphimallon majale	6.82013	46.4771
Amphimallon majale	6.62428	46.5119
Amphimallon majale	6.42868	46.5193
Amphimallon majale	6.49384	46.5199
Amphimallon majale	6.55899	46.5204
Amphimallon majale	6.62414	46.5209
Amphimallon majale	3.29569	46.5279
Amphimallon majale	6.62401	46.5299
Amphimallon majale	8.73589	46.5434
Amphimallon majale	-87.3811	46.5477
Amphimallon majale	3.37965	46.5638
Amphimallon majale	6.49305	46.5648
Amphimallon majale	11.9031	46.5823
Amphimallon majale	6.55752	46.6103
Amphimallon majale	6.55605	46.7003
Amphimallon majale	10.2609	46.7768
Amphimallon majale	4.86448	46.7802
Amphimallon majale	6.64638	46.7819
Amphimallon majale	-71.2963	46.7843
Amphimallon majale	-71.2957	46.7853
Amphimallon majale	6.62006	46.7907
Amphimallon majale	-71.3416	46.8115
Amphimallon majale	1.25611	46.8124
Amphimallon majale	-71.3551	46.829
Amphimallon majale	-71.2613	46.8303
Amphimallon majale	6.8421	46.8461
Amphimallon majale	-71.2426	46.8568
Amphimallon majale	-71.2263	46.909
Amphimallon majale	7.01189	46.9278
Amphimallon majale	9.57362	46.9537
Amphimallon majale	7.01117	47.0177
Amphimallon majale	7.1427	47.0182
Amphimallon majale	9.21152	47.1308
Amphimallon majale	-0.05684	47.1805
Amphimallon majale	-122.381	47.2326
Amphimallon majale	5.38856	47.2402
Amphimallon majale	0.69149	47.2581
Amphimallon majale	1.30362	47.2755
Amphimallon majale	-79.441	47.3249
Amphimallon majale	-79.4411	47.3249
Amphimallon majale	-122.302	47.4235
Amphimallon majale	0.81107	47.4248
Amphimallon majale	0.94367	47.4272
Amphimallon majale	7.5381	47.4682
Amphimallon majale	-122.34	47.4917
Amphimallon majale	-122.36	47.5098
Amphimallon majale	-122.359	47.5302
Amphimallon majale	-122.329	47.573
Amphimallon majale	-122.316	47.5773
Amphimallon majale	-122.22	47.5781
Amphimallon majale	8.53561	47.598
Amphimallon majale	8.63089	47.696
Amphimallon majale	7.50278	47.7578
Amphimallon majale	1.9	47.9
Amphimallon majale	1.88004	47.9513
Amphimallon majale	1.32465	47.9734
Amphimallon majale	1.85363	47.9923
Amphimallon majale	1.29048	48.0006
Amphimallon majale	1.24404	48.0779
Amphimallon majale	-77.8357	48.1232
Amphimallon majale	2.71928	48.2182
Amphimallon majale	2.61598	48.2654
Amphimallon majale	2.67008	48.2659
Amphimallon majale	2.799	48.2806
Amphimallon majale	2.79899	48.2809
Amphimallon majale	2.77046	48.2979
Amphimallon majale	2.78672	48.3321
Amphimallon majale	2.63358	48.3464
Amphimallon majale	2.71392	48.3827
Amphimallon majale	6.91734	48.3846
Amphimallon majale	-89.24	48.4342
Amphimallon majale	2.6252	48.5582
Amphimallon majale	2.63575	48.565
Amphimallon majale	2.62186	48.5669
Amphimallon majale	2.97633	48.5821
Amphimallon majale	2.40406	48.6831
Amphimallon majale	2.15851	48.693
Amphimallon majale	2.12753	48.6986
Amphimallon majale	2.07914	48.7041
Amphimallon majale	2.32953	48.7297
Amphimallon majale	2.52506	48.747
Amphimallon majale	2.46165	48.7957
Amphimallon majale	2.27488	48.7988
Amphimallon majale	2.19242	48.808
Amphimallon majale	3.10475	48.8173
Amphimallon majale	2.48175	48.8367
Amphimallon majale	2.55917	48.8445
Amphimallon majale	2.24607	48.8475
Amphimallon majale	2.46523	48.8503
Amphimallon majale	2.34293	48.8566
Amphimallon majale	2.504	48.861
Amphimallon majale	2.44257	48.8621
Amphimallon majale	2.70865	48.8738
Amphimallon majale	2.70056	48.8742
Amphimallon majale	2.14318	48.8905
Amphimallon majale	2.21357	48.9062
Amphimallon majale	1.17021	48.9093
Amphimallon majale	2.73481	48.9147
Amphimallon majale	2.26018	48.9179
Amphimallon majale	2.55334	48.9187
Amphimallon majale	2.36335	48.9317
Amphimallon majale	2.23863	48.9408
Amphimallon majale	2.52955	48.9448
Amphimallon majale	2.33064	48.9522
Amphimallon majale	3.02013	48.9653
Amphimallon majale	2.27987	48.9692
Amphimallon majale	2.21148	48.9902
Amphimallon majale	2.09894	49
Amphimallon majale	-123.085	49.0192
Amphimallon majale	-123.034	49.0206
Amphimallon majale	1.15207	49.0249
Amphimallon majale	-122.798	49.0363
Amphimallon majale	-122.334	49.0477
Amphimallon majale	19.2025	49.1249
Amphimallon majale	-122.902	49.1275
Amphimallon majale	-123.131	49.1414
Amphimallon majale	2.39494	49.153
Amphimallon majale	-123.129	49.154
Amphimallon majale	-123.134	49.1666
Amphimallon majale	-122.807	49.17
Amphimallon majale	-122.807	49.1706
Amphimallon majale	-122.957	49.182
Amphimallon majale	2.47031	49.1833
Amphimallon majale	-122.948	49.1861
Amphimallon majale	-122.946	49.1878
Amphimallon majale	-122.937	49.1902
Amphimallon majale	1.93445	49.1904
Amphimallon majale	1.7022	49.1922
Amphimallon majale	-122.764	49.1953
Amphimallon majale	-0.30476	49.1955
Amphimallon majale	-123.982	49.2058
Amphimallon majale	-124.002	49.2072
Amphimallon majale	-123.973	49.2107
Amphimallon majale	-123.183	49.213
Amphimallon majale	-123.956	49.2167
Amphimallon majale	-123.153	49.2168
Amphimallon majale	-123.029	49.2174
Amphimallon majale	-122.913	49.2184
Amphimallon majale	-122.947	49.2226
Amphimallon majale	-122.947	49.2229
Amphimallon majale	-123.966	49.2287
Amphimallon majale	-123.981	49.2313
Amphimallon majale	-123.123	49.2325
Amphimallon majale	-123.058	49.2395
Amphimallon majale	-123.189	49.2433
Amphimallon majale	-123.005	49.2441
Amphimallon majale	-123.181	49.2452
Amphimallon majale	-124.077	49.25
Amphimallon majale	-122.862	49.25
Amphimallon majale	-123.082	49.2501
Amphimallon majale	-123.11	49.2523
Amphimallon majale	-122.832	49.2569
Amphimallon majale	-123.249	49.2586
Amphimallon majale	-123.254	49.2622
Amphimallon majale	-123.186	49.2627
Amphimallon majale	-122.999	49.2633
Amphimallon majale	-122.842	49.2644
Amphimallon majale	-123.093	49.265
Amphimallon majale	-123.074	49.2655
Amphimallon majale	-123.052	49.2659
Amphimallon majale	-123.18	49.2659
Amphimallon majale	-123.181	49.2681
Amphimallon majale	-123.071	49.2737
Amphimallon majale	-122.856	49.2764
Amphimallon majale	1.02954	49.2765
Amphimallon majale	-123.016	49.2766
Amphimallon majale	-123.135	49.2768
Amphimallon majale	-123.101	49.2784
Amphimallon majale	-122.789	49.2807
Amphimallon majale	-123.121	49.2827
Amphimallon majale	-123.14	49.283
Amphimallon majale	-122.825	49.2837
Amphimallon majale	-122.86	49.2965
Amphimallon majale	-122.754	49.2989
Amphimallon majale	-123.125	49.2995
Amphimallon majale	-122.753	49.3013
Amphimallon majale	-123.156	49.3029
Amphimallon majale	1.04353	49.3047
Amphimallon majale	1.00315	49.3056
Amphimallon majale	-123.168	49.3097
Amphimallon majale	0.64767	49.3111
Amphimallon majale	-123.056	49.3448
Amphimallon majale	-123.202	49.3642
Amphimallon majale	-123.03	49.3735
Amphimallon majale	-123.017	49.3759
Amphimallon majale	-122.87	49.376
Amphimallon majale	-123.031	49.3854
Amphimallon majale	2.32688	49.3868
Amphimallon majale	1.03355	49.4277
Amphimallon majale	1.09815	49.4526
Amphimallon majale	0.20512	49.6855
Amphimallon majale	6.07181	49.7674
Amphimallon majale	-124.546	49.8649
Amphimallon majale	1.13516	49.8971
Amphimallon majale	-120.32	50.8048
Amphimallon majale	1.87525	50.9506
Amphimallon majale	-83.1236	42.9461
Amphimallon majale	-74.1325	45.25
Amphimallon majale	2.1589	41.3886
Amphimallon majale	43.705	36.3033
Amphimallon majale	44.1325	36.2006
Amphimallon majale	43.9239	36.0222
Amphimallon majale	45.2717	34.8856
Amphimallon majale	41.4444	37.5092
Amphimallon majale	77.6819	11.4453
Amphimallon majale	1.5	48.5
Amphimallon majale	6.8367	51.3069

## Sheet: Pearson correlation analysis
Pearson correlation analysis of Heteronychus arator
	bio1	bio2	bio3	bio4	bio5	bio6	bio7	bio8	bio9	bio10	bio11	bio12	bio13	bio14	bio15	bio16	bio17	bio18	bio19
bio1	1	.340**	.766**	-.282**	.604**	.611**	0.029	.816**	.252**	.819**	.884**	-.168**	.120*	-.544**	.566**	0.097	-.513**	.111*	-.563**
bio2		1	.170**	.684**	.878**	-.487**	.916**	.412**	-.129*	.714**	-0.088	-.792**	-.589**	-.823**	.472**	-.622**	-.828**	-.480**	-.832**
bio3			1	-.544**	.279**	.656**	-.224**	.637**	.196**	.430**	.836**	.156**	.347**	-.312**	.440**	.329**	-.264**	.319**	-.321**
bio4				1	.555**	-.836**	.914**	-.185**	-.128*	.312**	-.695**	-.779**	-.799**	-.448**	-0.097	-.817**	-.478**	-.650**	-.456**
bio5					1	-.136*	.777**	.466**	.222**	.931**	.190**	-.790**	-.553**	-.870**	.438**	-.585**	-.868**	-.511**	-.840**
bio6						1	-.729**	.312**	.475**	.143**	.881**	.487**	.581**	.134*	.131*	.588**	.169**	.418**	.192**
bio7							1	.123*	-.149**	.552**	-.428**	-.855**	-.751**	-.686**	.219**	-.778**	-.707**	-.618**	-.702**
bio8								1	-.322**	.658**	.674**	-0.101	.180**	-.453**	.610**	.146**	-.423**	.294**	-.570**
bio9									1	.243**	.295**	-.112*	-.122*	-.136*	-.156**	-.107*	-.131*	-.314**	0.025
bio10										1	.466**	-.628**	-.366**	-.793**	.458**	-.398**	-.781**	-.302**	-.802**
bio11											1	.248**	.469**	-.191**	.454**	.462**	-.154**	.375**	-.186**
bio12												1	.886**	.820**	-.248**	.903**	.846**	.822**	.766**
bio13													1	.503**	.163**	.995**	.533**	.830**	.562**
bio14														1	-.632**	.535**	.995**	.551**	.837**
bio15															1	.141**	-.632**	-0.052	-.426**
bio16																1	.563**	.824**	.595**
bio17																	1	.590**	.831**
bio18																		1	.340**
bio19																			1
Pearson correlation analysis of Oryctes boas
	bio1	bio2	bio3	bio4	bio5	bio6	bio7	bio8	bio9	bio10	bio11	bio12	bio13	bio14	bio15	bio16	bio17	bio18	bio19
bio1	1	1.000**	1.000**	.989**	1.000**	1.000**	1.000**	1.000**	1.000**	1.000**	1.000**	.907**	.995**	1.000**	.999**	.973**	.998**	.984**	.977**
bio2		1	1.000**	.990**	1.000**	1.000**	1.000**	1.000**	1.000**	1.000**	1.000**	.906**	.995**	1.000**	.999**	.972**	.998**	.984**	.976**
bio3			1	.988**	1.000**	1.000**	1.000**	1.000**	1.000**	1.000**	1.000**	.909**	.996**	1.000**	.999**	.973**	.998**	.985**	.977**
bio4				1	.990**	.989**	.990**	.989**	.989**	.989**	.989**	.862**	.977**	.989**	.989**	.944**	.985**	.965**	.958**
bio5					1	1.000**	1.000**	1.000**	1.000**	1.000**	1.000**	.907**	.995**	1.000**	.999**	.972**	.998**	.984**	.977**
bio6						1	1.000**	1.000**	1.000**	1.000**	1.000**	.908**	.995**	1.000**	.999**	.973**	.998**	.984**	.977**
bio7							1	1.000**	1.000**	1.000**	1.000**	.905**	.995**	1.000**	.999**	.972**	.998**	.984**	.976**
bio8								1	1.000**	1.000**	1.000**	.907**	.995**	1.000**	.999**	.973**	.998**	.984**	.976**
bio9									1	1.000**	1.000**	.907**	.995**	1.000**	.999**	.972**	.998**	.984**	.977**
bio10										1	1.000**	.907**	.995**	1.000**	.999**	.972**	.998**	.984**	.977**
bio11											1	.908**	.995**	1.000**	.999**	.973**	.998**	.984**	.977**
bio12												1	.938**	.909**	.905**	.969**	.917**	.940**	.931**
bio13													1	.995**	.996**	.990**	.994**	.990**	.977**
bio14														1	.999**	.972**	.999**	.984**	.978**
bio15															1	.975**	.996**	.984**	.973**
bio16																1	.972**	.982**	.964**
bio17																	1	.984**	.981**
bio18																		1	.954**
bio19																			1
Pearson correlation analysis of Amphimallon majale
	bio1	bio2	bio3	bio4	bio5	bio6	bio7	bio8	bio9	bio10	bio11	bio12	bio13	bio14	bio15	bio16	bio17	bio18	bio19
bio1	1	-.283**	.661**	-.637**	.331**	.838**	-.613**	0.0436598	.627**	.458**	.880**	-.149**	0.0253439	-.440**	.193**	-0.0104808	-.429**	-.600**	0.0492294
bio2		1	-.250**	.663**	.630**	-.616**	.751**	.254**	-.421**	.436**	-.544**	-.347**	-.427**	0.010562	-.345**	-.424**	0.0341334	.274**	-.475**
bio3			1	-.882**	-.240**	.850**	-.819**	-.288**	.730**	-.226**	.864**	-.096*	0.042868	-.330**	.198**	0.0217504	-.317**	-.562**	.103*
bio4				1	.490**	-.948**	.991**	.375**	-.777**	.392**	-.926**	-.127**	-.267**	.222**	-.324**	-.246**	.219**	.539**	-.330**
bio5					1	-.217**	.532**	.472**	-.223**	.965**	-.138**	-.357**	-.335**	-.226**	-.210**	-.353**	-.206**	-0.0297707	-.383**
bio6						1	-.942**	-.225**	.770**	-.092*	.993**	0.0361791	.201**	-.319**	.295**	.172**	-.316**	-.608**	.255**
bio7							1	.358**	-.744**	.412**	-.909**	-.154**	-.289**	.199**	-.328**	-.271**	.203**	.517**	-.353**
bio8								1	-.597**	.485**	-.211**	-.486**	-.483**	-.227**	-.362**	-.494**	-.265**	.242**	-.598**
bio9									1	-.147**	.787**	.274**	.404**	-.169**	.448**	.385**	-.119*	-.601**	.496**
bio10										1	-0.016641	-.326**	-.283**	-.261**	-.153**	-.303**	-.247**	-0.0844515	-.329**
bio11											1	0.00595277	.176**	-.350**	.293**	.145**	-.340**	-.623**	.225**
bio12												1	.952**	.472**	.605**	.959**	.535**	.284**	.929**
bio13													1	.201**	.786**	.997**	.267**	0.0431089	.966**
bio14														1	-.356**	.222**	.975**	.686**	.250**
bio15															1	.786**	-.292**	-.267**	.727**
bio16																1	.283**	0.0659562	.970**
bio17																	1	.683**	.305**
bio18																		1	-0.0710254
bio19																			1
